# Supplementary material for: Real-World User Demographics of Three Web-Based Digital Mental Health Interventions Provided by the US Department of Veterans Affairs: Observational Study Using Web Analytics Data
Source: JMIR Form Res. 2023 Oct 18;7:e48365. doi: 10.2196/48365 (PMC10620633; doi:10.2196/48365)
Supplement: Multimedia Appendix 1 [file formative_v7i1e48365_app1.xlsx]

## Sheet: Sup Table 1- Age Accuracy Calc
Supplemental Tables 1.
Data Extracted from Tscantz et al 2018 and Calculation Performed in Order To Calculate Age Category Accuracy Percentage Reported in Manuscript
Data Extracted from Table 2 Self reported Age rows
n total individuals logged in to Google account (any age category)	397
n total individuals not logged in to Google account (any age category)	84
n total individuals (including both those logged into user account and those not)	481
Data Extracted From Table 3 "Age Across the Web" Row
% of individuals whose Age was gussed correctly while logged in to google services	0.65
% of individuals whose Age was gussed correctly while NOT logged in to google services	0.11
% of individuals whose Age was gussed incorrectly while logged in to google services	0.16
% of individuals whose Age was gussed incorrectly while NOT logged in to google services	0.11
% of individuals whose Age was not guessed while logged in to google services	0.18
% of individuals whose Age was not guessed while NOT logged in to google services	0.79
Multiplying Ns extracted from table 2 by percentages extracted from Table 3 to computed N's guessed correct and incorectly
N of individuals whose Age was gussed correctly while logged in to google services	258.05
N of individuals whose Age was gussed correctly while NOT logged in to google services	9.24
N of individuals whose Age was gussed incorrectly while logged in to google services	63.52
N of individuals whose Age was gussed incorrectly while NOT logged in to google services	9.24
N of individuals whose Age was not guessed while logged in to google services	71.46
N of individuals whose Age was not guessed while NOT logged in to google services	66.36
Combining N's of right guesses, wrong guesses, and no guesses
N of individual whose Age Google Analytics guessed correctly regardless of logged status	267.29
N of individuals whose Age Google Analytics guessed incorrectly regardless of logged status	72.76
N of individuals whose Age Google Analytics was not guessed regardless of logged status	137.82
Percentage Google Analytics got correct when it actually guessed	0.786031	Note: This is the number that is reported in our manuscript.

## Sheet: Sup Table 2- Sex Accuracy Calc
Supplemental Tables 2.
Data Extracted from Tscantz et al 2018 and Calculation Performed in Order To Calculate Age Category Accuracy Percentage Reported in Manuscript
Data Extracted from Table 2 Self reported gender rows
n total individuals logged in to Google account (either gender)	397
n total individuals not logged in to Google account (either gender)	84
n total individuals (including both those logged into user account and those not)	481
Data Extracted From Table 3 "Sex Across the Web" Row
% of individuals whose Sex was gussed correctly while logged in to google services	0.74
% of individuals whose Sex was gussed correctly while NOT logged in to google services	0.21
% of individuals whose Sex was gussed incorrectly while logged in to google services	0.08
% of individuals whose Sex was gussed incorrectly while NOT logged in to google services	0.05
% of individuals whose Sex was not guessed while logged in to google services	0.18
% of individuals whose Sex was not guessed while NOT logged in to google services	0.74
Multiplying Ns extracted from table 2 by percentSexs extracted from Table 3 to computed N's guessed correct and incorectly
N of individuals whose Sex was gussed correctly while logged in to google services	293.78
N of individuals whose Sex was gussed correctly while NOT logged in to google services	17.64
N of individuals whose Sex was gussed incorrectly while logged in to google services	31.76
N of individuals whose Sex was gussed incorrectly while NOT logged in to google services	4.2
N of individuals whose Sex was not guessed while logged in to google services	71.46
N of individuals whose Sex was not guessed while NOT logged in to google services	62.16
Combining N's of right guesses, wrong guesses, and no guesses
N of individual whose Sex Google Analytics guessed correctly regardless of logged status	311.42
N of individuals whose Sex Google Analytics guessed incorrectly regardless of logged status	35.96
N of individuals whose Sex Google Analytics was not guessed regardless of logged status	133.62
PercentSex Google Analytics got correct when it actually guessed	0.896482	Note: This is the number that is reported in our manuscript.

## Sheet: Sup Table 3- N Demo by UDMHI
Supplemental Tables 3.
Raw user counts estimated for each UDMHI in each gender / age category underlying Figures 1-4 and Analyses in Table 2
Intervention: Path to Better Sleep
Gender	Age Group	n
Male	18-24	90
Male	25-34	149
Male	35-44	121
Male	45-54	115
Male	55-64	146
Male	65 up	194
Female	18-24	116
Female	25-34	180
Female	35-44	135
Female	45-54	106
Female	55-64	104
Female	65 up	96
Intervention: Anger and Irritability Management Skills
Gender	Age Group	n
Male	18-24	321
Male	25-34	510
Male	35-44	406
Male	45-54	401
Male	55-64	359
Male	65 up	355
Female	18-24	260
Female	25-34	386
Female	35-44	340
Female	45-54	285
Female	55-64	192
Female	65 up	195
Intervention: Moving Forward
Gender	Age Group	n
Male	18-24	150
Male	25-34	145
Male	35-44	140
Male	45-54	95
Male	55-64	92
Male	65 up	110
Female	18-24	215
Female	25-34	166
Female	35-44	133
Female	45-54	108
Female	55-64	86
Female	65 up	66
Estimated Entire 2021 US Veteran Population from the Veteran Population Projection Model 2018 dataset†
Gender	Age Group	n
Male	18-24	219253
Male	25-34	1248543
Male	35-44	1766488
Male	45-54	2291670
Male	55-64	3151672
Male	65 up	8439505
Female	18-24	57242
Female	25-34	289385
Female	35-44	411295
Female	45-54	403048
Female	55-64	455539
Female	65 up	428875
† Sources of Veteran 2021 Population Estimate:
60. Office of Data Governance and Analytics, Office of Enterprise Integration, Department of Veterans Affairs. VetPop2018: A Brief Description. https://www.va.gov/vetdata/docs/Demographics/New_Vetpop_Model/VP_18_A_Brief_Description.pdf. Archived at https://perma.cc/PTP7-TC36
61. National Center for Veterans Analysis and Statistics. Veteran Population. Accessed February 24, 2022. https://www.va.gov/vetdata/veteran_population.asp. Archived at https://perma.cc/G75S-W6NX.

## Sheet: Sup Table 4- Chi Sq Sex  
Supplemental Table 4- Chi Square Test on Participants in the Tschantz et. Al. Study to Determine if Sex Was Associated with Liklihood of Being Logged in to a Google Account at the time of participation
Data Extracted from Table 2 into Contingency Table: n participants Sex by logged in status
Sex	Logged into Google Account At Time of Participation	Not Logged Into Google Account at time of Participation
Female	159	35
Male	238	49
χ2 Test run on Contingency Table
N	481
DF	1
χ2 statistic	0.075
P Value =	0.78

## Sheet: Sup Table 5- Chi Sq Age
Supplemental Table 5- Chi Square Test on Participants in the Tschantz et. Al. Study to Determine if Age Was Associated with Liklihood of Being Logged in to a Google Account at the time of participation
Data Extracted from Table 2 into Contingency Table: n participants in age category by logged in status
Age Category	Logged into Google Account At Time of Participation	Not Logged Into Google Account at time of Participation
18-24	69	8
25-34	186	41
35-44	92	17
45-54	21	11
55-64	20	5
65+	9	2
χ2 Test run on Contingency Table
N	481
DF	4
χ2 statistic	9.458
P Value =	0.092
